# Supplementary material for: Influence of climatic variation on microbial communities during organic Pinot noir wine production
Source: PLoS One. 2024 Feb 28;19(2):e0296859. doi: 10.1371/journal.pone.0296859 (PMC10901304; doi:10.1371/journal.pone.0296859)
Supplement: S1 File — (TXT) [file pone.0296859.s004.txt]

# Loading all required libraries
library(dada2); packageVersion("dada2")
library(ggplot2)
library(phyloseq)
library(Biostrings)
library(phangorn)
library(tibble) 
library(tidyr)  
library(ShortRead)
library(dbplyr)
library(DECIPHER)   
library(ape)   
library(DESeq2)   
library(ggplot2)    
library(phyloseq)    
library(plotly)  
library(vegan)      
library(tidyverse)   
library(adespatial)  
library(devtools)    
library(qiime2R)  
library(MicrobeR)  
library(microbiome)  
library(microbiomeSeq)  
library("pander")  
library(ranacapa)  
library(grid)  
library(gridExtra)   
library(png)  
library("ggdendro")  
library(ggpubr)  
library(RColorBrewer)  
library(microbiomeutilities)  
library(dplyr)
library(microbiome)
library(ggdendro)
library(dendextend)
library(reshape)
library(microViz)
library(lme4)
library(ggpubr)
library(ALDEx2)

#
fnFs <- sort(list.files(path, pattern="_LSUF.forward.fastq", full.names = TRUE))
fnRs <- sort(list.files(path, pattern="_LSUF.reverse.fastq", full.names = TRUE))

#
sample.names <- sapply(strsplit(basename(fnFs), "_"), `[`,1)

#
plotQualityProfile(fnFs[1:2])
plotQualityProfile(fnRs[1:2])

#
filtFs <- file.path(path, "filtered", paste0(sample.names, "_F_filt.fastq.gz"))
filtRs <- file.path(path, "filtered", paste0(sample.names, "_R_filt.fastq.gz"))

#
names(filtFs) <- sample.names
names(filtRs) <- sample.names

#
out <- filterAndTrim(fnFs, filtFs, fnRs, filtRs, truncLen=c(220,200),
              maxN=0, maxEE=c(2,2), truncQ=2, rm.phix=TRUE,
              compress=TRUE, multithread=FALSE) 
 
#
errF <- learnErrors(filtFs, multithread=TRUE)
errR <- learnErrors(filtRs, multithread=TRUE) 

#
plotErrors(errF, nominalQ=TRUE)
plotErrors(errR, nominalQ=TRUE)

#
dadaFs <- dada(filtFs, err=errF, multithread=TRUE)
dadaRs <- dada(filtRs, err=errR, multithread=TRUE)

#
mergers <- mergePairs(dadaFs, filtFs, dadaRs, filtRs, verbose=TRUE)

#
seqtab <- makeSequenceTable(mergers)

#
table(nchar(getSequences(seqtab)))

#
seqtab.nochim <- removeBimeraDenovo(seqtab, method="consensus", multithread=TRUE, verbose=TRUE)

#
sum(seqtab.nochim)/sum(seqtab)

#
getN <- function(x) sum(getUniques(x))
track <- cbind(out, sapply(dadaFs, getN), sapply(dadaRs, getN), sapply(mergers, getN), rowSums(seqtab.nochim))
colnames(track) <- c("input", "filtered", "denoisedF", "denoisedR", "merged", "nonchim")
rownames(track) <- sample.names
write.csv(track,"2018_vs_2021_Sequencing Statistics - LSU.csv")

#
taxa <- assignTaxonomy(seqtab.nochim, "/nesi/project/landcare02543/data/Ohwofasa/ohwofasaa/ohwofasaa/ohwofasa/Wine_Data_Run_Repeated 02_May_2022/2018_vs_2021_Wine_Matching_Timepoints/LSU_2018_vs_2021/Tax/sh_general_release_s_10.05.2021.tar")
taxa.print <- taxa 

#
sequences<- getSequences(seqtab.nochim)
names(sequences)<-sequences

#
alignment <- AlignSeqs(DNAStringSet(sequences), anchor=NA)

#
phang.align <- phyDat(as(alignment, "matrix"), type="DNA")

#
dm <- dist.ml(phang.align)
treeNJ <- NJ(dm) 
fit<- pml(treeNJ, data = phang.align)
fitGTR <- update(fit, k=4, inv=0.2)
fitGTR <- optim.pml(fitGTR, model = "GTR", optInv = TRUE, optGamma = TRUE,
                    rearrangement = "stochastic", control = pml.control(trace = 0))
 
# Metadata
map <- import_qiime_sample_data("UclustCombinedMicrobiomeData.tsv")

# Creating  Phyloseq object
ps <- phyloseq(otu_table(seqtab.nochim_final, taxa_are_rows = FALSE),
              tax_table(taxa.PRINT),phy_tree(fitGTR$tree))

# Merge ps with map
ps <- merge_phyloseq(ps, map)
ps

# Fitting environmental variables with NMDS plot

#Extract amd save your tree

tree1 = phy_tree(ps)
ape::write.tree(tree1, "/nesi/project/landcare02543/data/Ohwofasa/ohwofasaa/ohwofasa/Wine_Data_Run_Repeated 02_May_2022/2018_vs_2021_Wine_Matching_Timepoints/Time_point_and_brix_point_Map/LSU_Data/LSU_2018_vs_2021/tree1")

#Load Abundance Table
abund_table<-read.csv("abund_table.csv",row.names=1,check.names=FALSE)

#Read environmental variable
ENV<- read.csv("ENV.csv")

# nmds plot
nmds<-metaMDS(abund_table,distance = "bray", k = 2, trymax = 50)

# Call nmds to see plot
nmds

# Actual envfit

en <- envfit(nmds, ENV[,2:8], permu=999)

# Making plot

plot(nmds) 
plot(en, p.max=0.05)
ordispider(nmds, Vintage, label = F)
cols <- c('purple', 'blue') 
ordiellipse(nmds, Vintage, kind="se", conf=0.95, lwd=1, col = cols)
ordispider(nmds, Vintage, col=cols, label = F)
legend('topleft', legend = "Bray Curtis, stress= 0.07", bty = "n",cex=1.2)

#
set.seed(711)
level_order <- c('Year_2018', 'Year_2021')

DATA.2 <- ps  
#DATA.2 = DATA.fun 

df = as.data.frame(sample_data(DATA.2))
#df$site = as.numeric(as.character(df$site))
df$LibrarySize = sample_sums(DATA.2)
df = df[order(df$LibrarySize),]
df$Index = seq(nrow(df))

#
ggplot(data=df, aes(x=Index, y=LibrarySize, colour= Vintage))+
  geom_point()+
  facet_wrap(~ factor(Vintage, level = level_order)) +
  scale_y_continuous(trans='sqrt')

#
physeq.gen <- aggregate_taxa(ps,"Genus")
dom.tax <- dominant_taxa(ps,level = "Genus", group="Vintage")
head(dom.tax$dominant_overview)

#Get count of phyla
table(phyloseq::tax_table(ps)[, "Phylum"])

#Get count of Genus
table(phyloseq::tax_table(ps)[, "Genus"])

# Compute prevalence of each feature
prevdf <- apply(X = otu_table(ps), 
               MARGIN = ifelse(taxa_are_rows(ps), yes = 1, no = 2), 
               FUN = function(x){sum(x > 0)})

# Add taxonomy and total read counts to this data.frame 
prevdf <- data.frame(Prevalence = prevdf,
                    TotalAbundance = taxa_sums(ps),
                    tax_table(ps))
                    
# Compute the total and average prevalences of the features in each phylum.
plyr::ddply(prevdf, "Phylum", function(df1){cbind(mean(df1$Prevalence),sum(df1$Prevalence))})

# Giving our seq headers more manageable names (ASV_1, ASV_2...)
asv_seqs <- colnames(seqtab.nochim_final)
asv_headers <- vector(dim(seqtab.nochim_final)[2], mode="character")

for (i in 1:dim(seqtab.nochim_final)[2]) {
  asv_headers[i] <- paste(">ASV", i, sep="_")
}

# Making and writing out a fasta of our final ASV seqs:
    
asv_fasta <- c(rbind(asv_headers, asv_seqs))
write(asv_fasta, "ASVs.fa")

# count table:
asv_tab <- t(seqtab.nochim_final)
row.names(asv_tab) <- sub(">", "", asv_headers)
write.table(asv_tab, "ASVs_counts.tsv", sep="\t", quote=F, col.names=NA)

# Giving taxonomy table corresponding names as above (ASV_1, ASV_2...)
row.names(taxa.PRINT) <- sub(">", "", asv_headers)
write.table(taxa.PRINT, "ASVs_named_correctly.tsv", sep="\t", quote=F, col.names=NA)

#
vector_for_decontam <- rep(FALSE, 16)
contam_df <- isContaminant(t(asv_tab), neg=vector_for_decontam)
table(contam_df$contaminant)

#
tax_tab <- as.matrix(read.table("ASVs_named_correctly.tsv", header=T,
           row.names=1, check.names=F, sep="\t"))

sample_info_tab <- read.table("UclustCombinedMicrobiomeData.tsv", header=F, row.names=1,
                   check.names=F, sep="\t")

sample_info_tab$Ferment_Stage<- as.character(sample_info_tab$V2)

sample_info_tab$Location <- as.character(sample_info_tab$V3)

sample_info_tab$color<- as.character(sample_info_tab$V4)

sample_info_tab$Vintage <- as.character(sample_info_tab$V5)

count_tab <- read.table("ASVs_counts.tsv", header=T, row.names=1,
             check.names=F, sep="\t")

#Normalizing for sampling depth

deseq_counts <- DESeqDataSetFromMatrix(count_tab, colData = sample_info_tab, design = ~Vintage) 
deseq_counts_vst <- varianceStabilizingTransformation(deseq_counts)
vst_trans_count_tab <- assay(deseq_counts_vst)

#Rarefaction curves
rarecurve(t(count_tab), step=100, col=sample_info_tab$color, lwd=2, ylab="ASVs", label=F)
abline(v=(min(rowSums(t(count_tab))))) # and adding a vertical line at the fewest seqs in any sample

# Abundance value transformation. 
ps_rel_abund <- phyloseq::transform_sample_counts(ps, function(x){x / sum(x)})

#Plot top 6 Genera

mycols <- c("green", "red")
ps.ge1 <- aggregate_taxa(ps, "Genus")
top_six <- top_taxa(ps.ge1, 6)
top_six

top_ge <- plot_listed_taxa(ps.ge1, top_six, 
                 group= "Vintage",
                 group.order = c("Year_2018","Year_2021"),
                 group.colors = mycols,
                 add.violin = F,
                 dot.opacity = 0.25,
                 box.opacity = 0.25,
                 panel.arrange= "wrap",pan)

comps <- make_pairs(sample_data(ps.genus)$Vintage)   ## Add p_value      
p <- top_ge + stat_compare_means(
      comparisons = comps,
      label = "p.format", vjust = 0.19)
      
print(p + ylab("Relative abundance") + scale_y_continuous(labels = scales::percent))

#Agglomerate to phylum-level and rename

ps_phylum <- phyloseq::tax_glom(ps, "Phylum")
phyloseq::taxa_names(ps_phylum) <- phyloseq::tax_table(ps_phylum)[, "Phylum"]
phyloseq::otu_table(ps_phylum)[1:3, 1:3]


#Relative Abundance plot
#Subsetting by Vintage to genus Level. First create a combined Vintage object

ps_genus_batch <- phyloseq::tax_glom(ps_rel_abund, "Genus")
phyloseq::taxa_names(ps_genus_batch) <- phyloseq::tax_table(ps_genus_batch)[, "Genus"]
phyloseq::otu_table(ps_genus_batch)[1:4, 1:4]


##Subset into replicates (Replicate A)
Vin_2018_w <- subset_samples(ps_genus_batch, 
                                 Vintage == "Vin_2018" & Location == "Winery")

head(sample_sums(Vin_2018_w))
head(get_taxa(Vin_2018_w))
Vin_2018_w_genus<- (get_taxa(Vin_2018_w))
write.csv(Vin_2018_w_genus, "LSU_Vin_2018_w_genus.csv")


## 2018 Genera
ps_2018_rel_winery <- microbiome::transform(Vin_2018_w_genus, "compositional")
ps_2018_rel_winery <- Vin_2018_w %>%
  aggregate_rare(level = "Genus", detection = 0.0001, prevalence = 80/100) %>% 
  microbiome::transform(transform = "compositional")
core_members(ps_2018_rel_winery, detection = 0.0001, prevalence = 80/100)


### Color 
library(RColorBrewer)
library(viridis)
cb_palette <- c("#999999", "#0203e2", "#56B4E9",
                "#5D3A9B","#070d0d", "#DC3220", "#CC79A7","#ad8150")


### 2018 Genera Rep A (Relative Abundance plot)

basic <- plot_composition(ps_2018_rel_winery, sample.sort = c("18SW1f","18SW2f","18SW3f","18SW4f")) + theme(legend.position = "bottom") + 
scale_fill_manual("Genus", values = cb_palette) + scale_color_viridis(option = "D")+ theme_bw() + theme(axis.text.x = element_text(angle = 90)) + 
ggtitle("Fungi relative abundance in 2018 vintage ferments") + theme(legend.title = element_text(size = 18))

publication_style<- basic + scale_y_continuous(expand=c(0,0)) +
labs(x = "\n2018 Winery Samples",
       y = "Relative abundance") + theme(axis.text.x = element_text(size=15)) +
theme(axis.line = element_line(size=0.5),panel.background = element_rect(fill=NA,size=rel(20)), 
      panel.grid.minor = element_line(colour = NA), axis.text = element_text(size=10), axis.title = element_text(size=18)) 

 publication_style


##Subset into reps (Replicate B)
Vin_2018_v <- subset_samples(ps_genus_batch, 
                                 Vintage == "Vin_2018" & Location == "Vineyard")

head(sample_sums(Vin_2018_v))
head(get_taxa(Vin_2018_v))
Vin_2018_v_genus<- (get_taxa(Vin_2018_v))
write.csv(Vin_2018_v_genus, "LSU_Vin_2018_v_genus.csv")


## 2018 Genera Rep B
ps_2018_rel_winery <- microbiome::transform(Vin_2018_w_genus, "compositional")

ps_2018_rel_winery <- Vin_2018_w %>%
  aggregate_rare(level = "Genus", detection = 0.0001, prevalence = 80/100) %>% 
  microbiome::transform(transform = "compositional")

core_members(ps_2018_rel_winery, detection = 0.0001, prevalence = 80/100)

## Color
cb_palette <- c("#999999", "#0203e2", "#56B4E9",
                "#5D3A9B","#070d0d", "#DC3220", "#CC79A7","#ad8150")


### 2018 Genera Rep B (Relative Abundance plot)
basic <- plot_composition(ps_2018_rel_winery, sample.sort = c()) + theme(legend.position = "bottom") + scale_fill_manual("Genus", values = cb_palette) + 
scale_color_viridis(option = "D")+ theme_bw() + theme(axis.text.x = element_text(angle = 90)) + ggtitle("Fungi relative abundance in 2018 vintage ferments") + theme(legend.title = element_text(size = 18))

publication_style<- basic + scale_y_continuous(expand=c(0,0)) +
labs(x = "\n2018 Vineyard Samples",
       y = "Relative abundance") + theme(axis.text.x = element_text(size=15)) +
theme(axis.line = element_line(size=0.5),panel.background = element_rect(fill=NA,size=rel(20)), 
      panel.grid.minor = element_line(colour = NA), axis.text = element_text(size=10), axis.title = element_text(size=18)) 


 publication_style


##Subset into reps (Replicate C): ## 2021 Genera Rep A
Vin_2021_w <- subset_samples(ps_genus_batch, 
                                 Vintage == "Vin_2021" & Location == "Winery")
head(sample_sums(Vin_2021_w))
head(get_taxa(Vin_2021_w))
Vin_2021_w_genus<- (get_taxa(Vin_2021_w))
write.csv(Vin_2021_w_genus, "LSU_Vin_2021_w_genus.csv")


## 2021 Genera: Rep C
ps_2021_rel_winery <- microbiome::transform(Vin_2021_w_genus, "compositional")
ps_2021_rel_winery <- Vin_2021_w %>%
  aggregate_rare(level = "Genus", detection = 0.0001, prevalence = 80/100) %>% 
  microbiome::transform(transform = "compositional")
core_members(ps_2021_rel_winery, detection = 0.0001, prevalence = 80/100)

## Color

cb_palette1 <- c("#999999", "#56B4E9","#dfc5fe",
                "#7FFFD4","#070d0d","#DC3220", "#CC79A7","#FFE4B5","#5D3A9B","#dfc5fe", "#7FFFD4","#070d0d","#CC79A7", "#feffca")


### 2021 Genera Rep A (Relative Abundance plot)
basic <- plot_composition(ps_2021_rel_winery, sample.sort = c("21SW1f", "21SW2f","21SW3f","21SW4f")) + theme(legend.position = "bottom") + scale_fill_manual("Genus", values = cb_palette1) + scale_color_viridis(option = "D")+ theme_bw() + theme(axis.text.x = element_text(angle = 90)) + ggtitle("Fungi relative abundance in 2021 vintage ferments") + theme(legend.title = element_text(size = 18))

publication_style<- basic + scale_y_continuous(expand=c(0,0)) +
labs(x = "\n2021 Winery Samples",
       y = "Relative abundance") + theme(axis.text.x = element_text(size=15)) +
theme(axis.line = element_line(size=0.5),panel.background = element_rect(fill=NA,size=rel(20)), 
      panel.grid.minor = element_line(colour = NA), axis.text = element_text(size=10), axis.title = element_text(size=18)) 

 publication_style


##Subset into reps (Replicate D)
Vin_2021_v <- subset_samples(ps_genus_batch, 
                                 Vintage == "Vin_2021" & Location == "Vineyard")
head(sample_sums(Vin_2021_v))
head(get_taxa(Vin_2021_v))
Vin_2021_v_genus<- (get_taxa(Vin_2021_v))
write.csv(Vin_2021_v_genus, "LSU_Vin_2021_v_genus.csv")


## 2021 Genera: Rep D
ps_2021_rel_vineyard <- microbiome::transform(Vin_2021_v_genus, "compositional")
ps_2021_rel_vineyard <- Vin_2021_v %>%
  aggregate_rare(level = "Genus", detection = 0.0001, prevalence = 80/100) %>% 
  microbiome::transform(transform = "compositional")
core_members(ps_2021_rel_vineyard, detection = 0.0001, prevalence = 80/100)

# Color
cb_palette1 <- c("#999999", "#56B4E9","#ff08e8",
                "#0a5f38", "#5D3A9B","#dfc5fe", "#7FFFD4","#070d0d","#CC79A7", "#feffca")


### 2021 Genera Rep B (Relative Abundance plot)
basic <- plot_composition(ps_2021_rel_vineyard, sample.sort = c()) + theme(legend.position = "bottom") + scale_fill_manual("Genus", values = cb_palette1) 
+ scale_color_viridis(option = "D")+ theme_bw() + theme(axis.text.x = element_text(angle = 90)) + ggtitle("Fungi relative abundance in 2021 vintage ferments") + theme(legend.title = element_text(size = 18))

publication_style<- basic + scale_y_continuous(expand=c(0,0)) +
labs(x = "\n2021 Vineyard Samples",
       y = "Relative abundance") + theme(axis.text.x = element_text(size=15)) +
theme(axis.line = element_line(size=0.5),panel.background = element_rect(fill=NA,size=rel(20)), 
      panel.grid.minor = element_line(colour = NA), axis.text = element_text(size=10), axis.title = element_text(size=18)) 

 publication_style


# Alpha Diversity
adiv %>%
  gather(key = metric, value = value, c("Observed", "Shannon", "InvSimpson")) %>%
  mutate(metric = factor(metric, levels = c("Observed", "Shannon", "InvSimpson"))) %>%
  ggplot(aes(x = Vintage, y = value)) +
  geom_boxplot(outlier.color = NA) +
  geom_jitter(aes(color = Vintage), height = 0, width = .2) +
  labs(x = "", y = "") +
  facet_wrap(~ metric, scales = "free") +
  theme(legend.position="none") + stat_compare_means(method = "wilcox.test")

# Individual plots

adiv %>%
  gather(key = metric, value = value, "Shannon") %>%
  mutate(metric = factor(metric, levels = "Shannon")) %>%
  ggplot(aes(x = Vintage, y = value)) +
  geom_boxplot(outlier.color = NA) +
  geom_jitter(aes(color = Vintage), height = 0, width = 0.2) +
  labs(x = "", y = "Shannon Index") +
  theme(legend.position="none")

#Extract meta data

ps.meta <- meta(ps)
(head(ps.meta))

#Add the diversity table to metadata

ps.meta$Shannon <- adiv$Shannon 
ps.meta$InverseSimpson <- adiv$InvSimpson
ps.meta$Observed <- adiv$Observed

# create a list of pairwise comaprisons

Ferment_Vin <- levels(ps.meta$Vintage)

Ferment_Vin <- unique(ps.meta$Vintage)
print(Ferment_Vin)

# make a pairwise list that we want to compare.
Ferment_Vin.pairs <-  combn(seq_along(Ferment_Vin), 2, simplify = FALSE, FUN = function(i)Ferment_Vin[i])                         
                            
print(Ferment_Vin.pairs)

# Using ggpubr to plot

p1 <- ggboxplot(ps.meta, x = "Vintage", y = "Shannon",
 , fill = "Vintage", palette = c("#C0C0C0", "#FFD700")) 

Shannon_alpha_diveristy <- p1 + stat_compare_means(comparisons = Ferment_Vin.pairs) 
print(Shannon_alpha_diveristy)

#Wilcoxon test (Shannon)
wilcox.test(Shannon ~ Vintage, data = adiv, conf.int = TRUE) 

#Run a Shapiro-Wilk test of normality
shapiro.test(alpha.diversity$Shannon)

#Beta-diversity

ord_unifrac <- ordinate(ps_rel_abund, method = "PCoA", distance = "wunifrac") i.e weighted unifrac #Generate distances
ord_unifrac_un <- ordinate(ps_rel_abund, method = "PCoA", distance = "unifrac") 


anosim(ord_unifrac$values, sample_info_tab$Vintage, permutations = 1000) # Apply anosim using weighted unifrac

anosim(ord_unifrac_un$values, sample_info_tab$Vintage, permutations = 1000) ##  Apply anosim using unweighted unifrac 


## Non-parametric permutation based MANOVA (PERMANOVA) 
otu <- abundances(ps_rel_abund)
meta <- meta(ps_rel_abund)
#Statistics - Bdiv
permanova <- adonis(t(otu) ~ Vintage, data = meta, permutations=1000, method = "bray")
#P-value
print(as.data.frame(permanova$aov.tab)["Vintage", "Pr(>F)"])


#Differential Abundance using DESeq2
sample_data(ps)$Vintage <- as.factor(sample_data(ps)$Vintage)

ds <- phyloseq_to_deseq2(ps, ~ Vintage)
ds <-  DESeq(ds)

alpha <- 0.05
res <- results(ds, contrast=c("Vintage", "Year_2018", "Year_2021"), alpha=alpha)
res <- res[order(res$padj, na.last=NA), ]
res_sig <- res[(res$padj < alpha), ]
res_sig


res_sig <- cbind(as(res_sig, "data.frame"), as(tax_table(ps)[rownames(res_sig), ], "matrix"))
colnames(res_sig) <- make.unique(names(res_sig))
 ggplot(res_sig, aes(x=Genus, y=log2FoldChange, color=Genus)) +
    geom_jitter(size=3, width = 0.2) +
    theme(axis.text.x = element_text(angle = -90, hjust = 0, vjust=0.5))
    
res_sig

write.csv(res_sig,"2018_vs_2021_Fungi_Deseq2.csv")


###### Wilcoxon signed rank test for climatic data analysis
vin_2018_min_temp <- c(2.5,2.6,5.2,6.6,4.3,4.6,-1.1)
vin_2021_min_temp <- c(-0.3,3.2,3.4,5.6,1.3,1.8,-1.5)
wilcox.test(vin_2018_min_temp,vin_2021_min_temp)


vin_2018_ave_temp<- c(12.3,14.2,18.4,19.1,17.2,16.1,11.5)
vin_2021_ave_temp<- c(12.8,14,15.7,17.1,16.6,16.3,13.8)
wilcox.test(vin_2018_ave_temp,vin_2021_ave_temp)


vin_2018_max_temp<- c(25.1,25.2,33.6,34.6,32.4,28.9,27.1)
vin_2021_max_temp<- c(26.8,28.2,30.9,36.6,32.8,31.2,28.3)
wilcox.test(vin_2018_max_temp,vin_2021_max_temp)


vin_2018_min_rel_hum<- c(33,27,18,30,24,32,29)
vin_2021_min_rel_hum<- c(25,29,21,21,18,10,31)
wilcox.test(vin_2018_min_rel_hum,vin_2021_min_rel_hum)


vin_2018_ave_rel_hum<- c(79,74,67,81,72,76,75)
vin_2021_ave_rel_hum<- c(70,73,68,70,71,67,66)
wilcox.test(vin_2018_ave_rel_hum,vin_2021_ave_rel_hum)


vin_2018_max_rel_hum<- c(100,100,99,100,99,99,99)
vin_2021_max_rel_hum<- c(95,94,96,93,96,94,94)
wilcox.test(vin_2018_max_rel_hum,vin_2021_max_rel_hum)

vin_2018_rain <- c(92.4,1,38.4,144,185.4,9.2,116.2)
vin_2021_rain <- c(51,60.6,110.2,38,10,29.8,21.4)
wilcox.test(vin_2018_rain,vin_2021_rain)
