# Supplementary material for: Influence of climatic variation on microbial communities during organic Pinot noir wine production
Source: PLoS One. 2024 Feb 28;19(2):e0296859. doi: 10.1371/journal.pone.0296859 (PMC10901304; doi:10.1371/journal.pone.0296859)
Supplement: S1 Table — (XLSX) [file pone.0296859.s007.xlsx]

## Sheet: Sheet1
Samples	Min_Temp	Ave_Temp	Max_Temp	Min_Rel_Hum	Ave_Rel_Hum	Max_Rel_Hum	Rain
18SV1	3.5	15.5	29.5	25.6	74.9	99.4	83.8
18SV2	3.5	15.5	29.5	25.6	74.9	99.4	83.8
18SV3	3.5	15.5	29.5	25.6	74.9	99.4	83.8
18SV4	3.5	15.5	29.5	25.6	74.9	99.4	83.8
18SW1	3.5	15.5	29.5	25.6	74.9	99.4	83.8
18SW2	3.5	15.5	29.5	25.6	74.9	99.4	83.8
18SW3	3.5	15.5	29.5	25.6	74.9	99.4	83.8
18SW4	3.5	15.5	29.5	25.6	74.9	99.4	83.8
21SV1	1.9	15.2	30.7	22.1	69.3	94.6	45.9
21SV2	1.9	15.2	30.7	22.1	69.3	94.6	45.9
21SV3	1.9	15.2	30.7	22.1	69.3	94.6	45.9
21SV4	1.9	15.2	30.7	22.1	69.3	94.6	45.9
21SW1	1.9	15.2	30.7	22.1	69.3	94.6	45.9
21SW2	1.9	15.2	30.7	22.1	69.3	94.6	45.9
21SW3	1.9	15.2	30.7	22.1	69.3	94.6	45.9
21SW4	1.9	15.2	30.7	22.1	69.3	94.6	45.9
