# Supplementary material for: Influence of climatic variation on microbial communities during organic Pinot noir wine production
Source: PLoS One. 2024 Feb 28;19(2):e0296859. doi: 10.1371/journal.pone.0296859 (PMC10901304; doi:10.1371/journal.pone.0296859)
Supplement: S2 Table — (XLSX) [file pone.0296859.s008.xlsx]

## Sheet: Sheet1
	2017	2018	2019	2020
October min.	2.5	0.9	1.3	-0.3
Mean	12.3	11.5	11.4	12.8
Maximum	25.1	26.1	23.8	26.8
November min.	2.6	1.9	3.4	3.2
Mean	14.2	13.3	16.5	14
Maximum	25.2	28.9	32.1	28.2
December min.	5.2	4.7	2.1	3.4
Mean	18.4	15.9	16.4	15.7
Maximum	33.6	28.4	27.5	30.9
January min.	6.6	5.3	2.3	5.6
Mean	19.1	19	17.1	17.1
Maximum	34.6	32.1	34.1	36.6
February min.	4.3	3.4	4.1	1.3
Mean	17.2	17.9	18.3	16.6
Maximum	32.4	32.8	33	32.8
March min.	4.6	1.6	-0.6	1.8
Mean	16.1	16.7	14.3	16.3
Maximum	28.9	33.6	30.7	31.2
April min.	-1.1	-0.1	-2.1	-1.5
Mean	11.5	11.4	12.6	13.8
Maximum	27.1	25.9	25.9	28.3
Total Mins.	24.7	17.7	10.5	13.5
Average	3.52857	2.52857	1.5	1.92857
Total Means	108.8	105.7	106.6	106.3
Average	15.5429	15.1	15.2286	15.1857
Total Maxes	206.9	207.8	207.1	214.8
Average	29.5571	29.6857	29.5857	30.6857
