# Supplementary material for: Influence of climatic variation on microbial communities during organic Pinot noir wine production
Source: PLoS One. 2024 Feb 28;19(2):e0296859. doi: 10.1371/journal.pone.0296859 (PMC10901304; doi:10.1371/journal.pone.0296859)
Supplement: S3 Table — (CSV) [file pone.0296859.s009.csv]

															2018 Bacterial Genera Count
	Tatumella	Lactococcus	Bacillus	Gluconobacter	Sphingomonas	Hyphomicrobium	Orbaceae Family	Acetobacter	Fructobacillus	Enterobacteriaceae Family	Bradyrhizobium	Komagataeibacter	Leuconostoc	Lactobacillus	Enhydrobacter	Caulobacteraceae Family	Klebsiella	Pantoea	Sediminibacterium	Pluralibacter	Pseudomonas	Bacillaceae Family	Anoxybacillus	Frigoribacterium	Paenibacillus	Massilia	Wolbachia	Oenococcus	Streptomyces	Stenotrophomonas	Streptococcus	Curtobacterium	Methylobacterium	Weissella	Shewanella	Rothia	Rhizobiaceae Family	Erwinia	Gilliamella	Actinomyces	Candidatus_Sulcia	Rickettsia	Sphingobacterium	Ammoniphilus	Xylophilus	Paenisporosarcina	Chungangia	Hymenobacter	Staphylococcus
18SV1b	0	544	278	315	69	27	83	73	0	20	0	62	11	26	0	0	32	0	0	17	0	23	0	25	0	46	0	0	0	4	0	12	12	6	0	0	0	0	0	2	0	0	0	0	0	0	0	5	0
18SV2b	34	1119	209	174	69	47	86	128	0	17	14	111	97	139	11	5	0	8	0	7	20	0	0	0	76	0	0	0	0	0	0	8	0	0	0	0	0	0	0	0	0	0	0	0	6	0	0	0	0
18SV3b	26	1256	139	184	25	20	104	96	0	20	0	151	131	259	3	5	0	0	0	15	4	0	0	8	0	0	0	0	0	0	0	0	0	6	0	0	0	0	0	0	0	0	0	0	0	0	0	0	0
18SV4b	0	298	168	93	556	434	41	200	0	24	207	57	63	67	183	90	172	16	124	0	86	4	36	0	0	0	27	15	0	24	87	0	0	0	24	27	0	0	0	21	0	7	17	5	0	0	14	0	13
18SW1b	22	48	547	577	111	41	235	158	0	28	10	135	0	30	0	2	0	25	0	45	10	0	25	14	0	29	2	0	0	3	0	0	24	9	0	0	0	0	0	0	0	4	0	11	5	12	0	14	0
18SW2b	102	528	181	314	95	21	163	78	0	93	61	181	28	15	36	76	0	102	0	35	22	9	12	0	0	0	54	0	37	6	0	9	27	0	0	0	0	25	9	0	0	18	0	0	0	0	0	0	0
18SW3b	56	416	69	197	87	0	200	48	0	0	69	85	6	47	7	51	0	19	0	18	17	0	14	16	0	5	50	8	10	0	0	0	0	11	0	0	26	0	14	0	19	0	0	0	0	0	0	0	0
18SW4b	0	167	235	163	148	104	59	71	0	11	26	55	2	324	29	17	46	0	0	22	14	0	0	12	0	5	17	0	0	9	0	0	10	0	5	0	0	0	0	0	0	0	0	0	0	0	0	9	0
Total	240	4376	1826	2017	1160	694	971	852	0	213	387	837	338	907	269	246	250	170	124	159	173	36	87	75	76	85	150	23	47	46	87	29	73	32	29	27	26	25	23	23	19	29	17	16	11	12	14	28	13
Sum Total	17730	17730	17730	17730	17730	17730	17730	17730	17730	17730	17730	17730	17730	17730	17730	17730	17730	17730	17730	17730	17730	17730	17730	17730	17730	17730	17730	17730	17730	17730	17730	17730	17730	17730	17730	17730	17730	17730	17730	17730	17730	17730	17730	17730	17730	17730	17730	17730	17730
Percent	1.353637902	24.68133108	10.29892837	11.37619853	6.542583192	3.9142696	5.476593345	4.805414552	0	1.201353638	2.182741117	4.720812183	1.906373378	5.115623237	1.517202482	1.387478849	1.410039481	0.958826847	0.699379583	0.89678511	0.975747321	0.203045685	0.490693739	0.423011844	0.428652002	0.479413424	0.846023689	0.129723632	0.265087422	0.259447265	0.490693739	0.16356458	0.411731528	0.180485054	0.16356458	0.152284264	0.146644106	0.141003948	0.129723632	0.129723632	0.107163001	0.16356458	0.095882685	0.090242527	0.062041737	0.067681895	0.078962211	0.157924422	0.073322053
															2021 Bacterial Genera Count
	Tatumella	Lactococcus	Bacillus	Gluconobacter	Sphingomonas	Hyphomicrobium	Orbaceae Family	Acetobacter	Fructobacillus	Enterobacteriaceae Family	Bradyrhizobium	Komagataeibacter	Leuconostoc	Lactobacillus	Enhydrobacter	Caulobacteraceae Family	Klebsiella	Pantoea	Sediminibacterium	Pluralibacter	Pseudomonas	Bacillaceae Family	Anoxybacillus	Frigoribacterium	Paenibacillus	Massilia	Wolbachia	Oenococcus	Streptomyces	Stenotrophomonas	Streptococcus	Curtobacterium	Methylobacterium	Weissella	Shewanella	Rothia	Rhizobiaceae Family	Erwinia	Gilliamella	Actinomyces	Candidatus_Sulcia	Rickettsia	Sphingobacterium	Ammoniphilus	Xylophilus	Paenisporosarcina	Chungangia	Hymenobacter	Staphylococcus
21SV1b	989	0	406	17	53	31	0	0	0	147	12	0	35	3	0	5	0	0	4	0	4	18	0	0	0	8	0	0	0	0	0	0	3	0	0	0	0	0	0	0	0	0	0	0	4	0	0	6	0
21SV2b	783	0	111	170	34	11	0	0	0	101	0	0	47	0	0	0	0	0	0	0	0	0	0	0	0	0	0	0	0	0	0	0	0	0	0	0	0	0	0	6	0	0	0	0	0	0	0	0	0
21SV3b	1190	0	111	197	36	13	0	0	0	152	0	0	22	0	0	0	0	0	0	0	4	0	0	8	0	0	0	0	0	0	0	0	0	0	0	0	0	0	0	0	0	0	0	0	0	0	0	0	0
21SV4b	1043	0	151	360	73	39	0	0	0	175	46	0	21	0	11	21	0	0	6	0	0	0	26	0	0	8	8	6	0	0	0	7	0	0	0	0	0	0	0	0	0	4	0	0	0	0	0	0	0
21SW1b	563	95	550	35	71	27	0	0	314	0	10	0	0	0	0	4	0	0	2	0	4	15	0	0	0	0	0	0	0	0	0	0	0	0	0	0	0	0	0	0	0	0	0	0	0	0	0	0	0
21SW2b	821	54	106	50	50	13	0	0	231	7	0	0	5	0	2	0	0	0	0	0	0	9	0	0	0	8	0	0	0	0	0	0	0	0	0	0	0	0	0	0	0	0	0	0	0	0	0	0	0
21SW3b	1262	39	77	46	40	15	0	0	102	0	6	0	4	0	0	0	0	0	0	0	0	0	0	0	0	5	0	0	0	0	0	0	0	0	0	0	0	0	0	0	0	0	0	0	0	0	0	0	0
21SW4b	373	11	380	56	264	194	0	0	66	0	80	0	0	0	83	75	47	41	24	0	33	26	0	0	10	12	0	40	0	20	0	0	14	0	0	0	0	0	0	0	0	0	0	0	0	15	0	0	0
Total	7024	199	1892	931	621	343	0	0	713	582	154	0	134	3	96	105	47	41	36	0	45	68	26	8	10	41	8	46	0	20	0	7	17	0	0	0	0	0	0	6	0	4	0	0	4	15	0	6	0
Sum Total	13384	13384	13384	13384	13384	13384	13384	13384	13384	13384	13384	13384	13384	13384	13384	13384	13384	13384	13384	13384	13384	13384	13384	13384	13384	13384	13384	13384	13384	13384	13384	13384	13384	13384	13384	13384	13384	13384	13384	13384	13384	13384	13384	13384	13384	13384	13384	13384	13384
Percent	52.48057382	1.48684997	14.13628213	6.956066946	4.6398685	2.562761506	0	0	5.327256426	4.348475792	1.150627615	0	1.001195457	0.022414824	0.717274357	0.784518828	0.351165571	0.306335923	0.268977884	0	0.336222355	0.508069337	0.194261805	0.059772863	0.074716079	0.306335923	0.059772863	0.343693963	0	0.149432158	0	0.052301255	0.127017334	0	0	0	0	0	0	0.044829647	0	0.029886432	0	0	0.029886432	0.112074118	0	0.044829647	0
[truncated: 61 more columns]
