# Supplementary material for: Influence of climatic variation on microbial communities during organic Pinot noir wine production
Source: PLoS One. 2024 Feb 28;19(2):e0296859. doi: 10.1371/journal.pone.0296859 (PMC10901304; doi:10.1371/journal.pone.0296859)
Supplement: S5 Table — (CSV) [file pone.0296859.s011.csv]

															2018 Fungal Genera Count
	Saccharomyces	Starmerella	Metschnikowia	Aureobasidium	Hanseniaspora	Cladosporium	Penicillium	Botryotinia	Heterocephalacria	Didymosphaeria	Vishniacozyma	Fellozyma	Mucor	Alternaria	Saturnispora	Pichia	Torulaspora	Candida	Sporobolomyces	Rhodotorula	Exobasidiomycetes Class	Hypocreales Order	Sordaria	Dissoconium	Acremonium	Scheffersomyces	Pleosporales Order	Debaryomycetaceae Family	Praetumpfia	Chaetomiaceae Family	Saccharomycetales Order	Ruinenia	Erysiphe	Cystofilobasidium	Cladosporiaceae Family	Acrospeira	Seiridium	Xylariales Order	Coniochaeta	Ustilago	Kondoa
18SV1f	25	1383	20	186	2207	428	166	236	0	44	69	13	73	34	18	0	0	15	6	0	0	7	0	13	0	0	0	0	0	0	6	0	0	0	0	0	0	0	0	0	0
18SV2f	2469	1287	0	24	673	79	49	26	0	0	16	0	18	0	15	33	0	3	0	0	0	0	0	0	0	0	0	0	0	0	0	0	0	0	0	0	0	0	0	0	0
18SV3f	2235	1039	0	23	273	20	45	26	0	0	0	0	0	8	4	0	0	0	0	0	0	0	0	0	0	0	0	0	0	0	0	0	0	0	0	0	0	0	0	0	0
18SV4f	2001	572	2	17	173	0	26	14	0	0	16	0	0	0	0	0	4	0	0	0	15	0	0	0	0	0	0	8	0	0	0	0	0	0	5	0	0	0	0	0	0
18SW1f	15	768	0	136	710	303	164	160	3	25	43	0	17	18	3	30	0	6	0	0	0	8	0	0	0	0	0	0	0	0	0	0	0	0	0	0	0	0	0	0	0
18SW2f	2520	621	0	18	263	65	48	16	0	0	0	0	0	4	0	0	8	0	0	0	17	0	0	0	13	0	0	0	0	0	0	0	0	0	0	0	4	0	0	0	0
18SW3f	3831	769	0	20	282	21	67	33	0	7	0	0	0	0	0	8	5	0	0	0	0	0	0	0	0	0	0	0	0	0	0	0	0	0	0	0	0	0	0	2	0
18SW4f	2435	1044	9	58	529	34	28	12	0	10	12	0	21	0	0	10	0	0	0	0	0	0	0	0	0	0	0	0	0	0	0	0	0	0	0	0	0	0	0	0	0
Total	15531	7483	31	482	5110	950	593	523	3	86	156	13	129	64	40	81	17	24	6	0	32	15	0	13	13	0	0	8	0	0	6	0	0	0	5	0	4	0	0	2	0
Sum Total	31420	31420	31420	31420	31420	31420	31420	31420	31420	31420	31420	31420	31420	31420	31420	31420	31420	31420	31420	31420	31420	31420	31420	31420	31420	31420	31420	31420	31420	31420	31420	31420	31420	31420	31420	31420	31420	31420	31420	31420	31420
Percent	49.43029917	23.81604074	0.098663272	1.534054742	16.26352642	3.023551878	1.887332909	1.664544876	0.009548059	0.273711012	0.496499045	0.04137492	0.410566518	0.203691916	0.127307447	0.257797581	0.054105665	0.076384468	0.019096117	0	0.101845958	0.047740293	0	0.04137492	0.04137492	0	0	0.025461489	0	0	0.019096117	0	0	0	0.015913431	0	0.012730745	0	0	0.006365372	0
															2021 Fungal Genera Count
	Saccharomyces	Starmerella	Metschnikowia	Aureobasidium	Hanseniaspora	Cladosporium	Penicillium	Botryotinia	Heterocephalacria	Didymosphaeria	Vishniacozyma	Fellozyma	Mucor	Alternaria	Saturnispora	Pichia	Torulaspora	Candida	Sporobolomyces	Rhodotorula	Exobasidiomycetes Class	Hypocreales Order	Sordaria	Dissoconium	Acremonium	Scheffersomyces	Pleosporales Order	Debaryomycetaceae Family	Praetumpfia	Chaetomiaceae Family	Saccharomycetales Order	Ruinenia	Erysiphe	Cystofilobasidium	Cladosporiaceae Family	Acrospeira	Seiridium	Xylariales Order	Coniochaeta	Ustilago	Kondoa
21SV1f	158	0	1814	1839	250	409	18	17	151	36	165	146	15	19	0	0	0	0	15	19	0	0	0	0	0	0	0	0	0	0	0	0	0	4	0	0	0	0	0	0	2
21SV2f	1188	0	2262	1859	642	447	0	11	71	42	50	70	4	14	0	0	0	0	0	9	0	0	0	0	0	0	0	0	0	0	0	6	0	0	0	5	0	0	0	0	0
21SV3f	2504	0	814	597	223	154	0	5	26	18	31	28	0	0	0	0	0	0	0	6	0	0	0	0	0	0	0	0	0	0	0	0	0	0	0	0	0	0	0	0	0
21SV4f	2976	0	1114	493	129	96	0	0	15	10	0	7	0	0	0	0	0	0	0	0	0	0	0	0	0	0	0	0	0	0	0	0	0	0	0	0	0	0	0	0	0
21SW1f	18	0	30	437	0	361	9	8	108	77	73	0	0	22	0	0	0	0	0	0	0	0	14	0	0	0	9	0	7	0	0	0	6	0	0	3	0	3	0	0	0
21SW2f	4903	0	1781	566	292	128	7	0	27	25	18	0	0	0	0	0	12	0	0	0	0	0	0	0	0	0	0	0	0	7	0	0	0	6	0	0	0	0	3	0	0
21SW3f	2853	0	1094	357	209	181	11	0	18	25	13	7	0	0	0	0	10	0	0	0	0	0	0	0	0	0	0	0	0	0	0	0	0	0	0	0	0	0	0	0	0
21SW4f	2981	0	1236	322	175	112	8	6	20	0	10	7	0	12	0	0	6	0	0	5	0	0	0	0	0	10	0	0	0	0	0	0	0	0	0	0	0	0	0	0	0
Total	17581	0	10145	6470	1920	1888	53	47	436	233	360	265	19	67	0	0	28	0	15	39	0	0	14	0	0	10	9	0	7	7	0	6	6	10	0	8	0	3	3	0	2
Sum Total	39651	39651	39651	39651	39651	39651	39651	39651	39651	39651	39651	39651	39651	39651	39651	39651	39651	39651	39651	39651	39651	39651	39651	39651	39651	39651	39651	39651	39651	39651	39651	39651	39651	39651	39651	39651	39651	39651	39651	39651	39651
Percent	44.33936092	0	25.58573554	16.31736904	4.842248619	4.761544476	0.133666238	0.118534211	1.099593957	0.587627046	0.907921616	0.66833119	0.047918085	0.168974301	0	0	0.070616126	0	0.037830067	0.098358175	0	0	0.035308063	0	0	0.025220045	0.02269804	0	0.017654031	0.017654031	0	0.015132027	0.015132027	0.025220045	0	0.020176036	0	0.007566013	0.007566013	0	0.005044009
