# Supplementary material for: Influence of climatic variation on microbial communities during organic Pinot noir wine production
Source: PLoS One. 2024 Feb 28;19(2):e0296859. doi: 10.1371/journal.pone.0296859 (PMC10901304; doi:10.1371/journal.pone.0296859)
Supplement: S6 Table — (CSV) [file pone.0296859.s012.csv]

Table containing the significantly differentially expressed ASVs. The columns include
baseMean = the average of the normalized counts taken over all samples
log2FoldChange = log2 fold change between the groups. E.g. value 2 means that the expression has increased 4-fold
lfcSE = standard error of the log2FoldChange estimate
stat = Wald statistic
pvalue = Wald test p-value
Reference: M Love, W Huber and S Anders: Moderated estimation of fold change and dispersion for RNA-Seq data with DESeq2. Genome Biol. 2014 15:550
				DESeq2 Output showing ASVs that were significantly different
	baseMean	log2FoldChange	lfcSE	stat	pvalue	padj	Kingdom	Phylum	Class	Order	Family	Genus	Species
AGAGCTCAGATTTGAAAGGCACTTTTGTGCCGTTGTATTCTGAAGTTAGGGTCCTGAGAAACGATGCTTAAGTCTTCTGGAAAGGAGCGCCATGGAGGGTGATAGCCCCGTCTAGCATTGACCTCATATAGGATCTTAACATGGAGTCGAGTTGTTTGGGAATGCAGCTCAAATGGGTGGTATGCTCCATCTAAAGCTAAATATCTGCGAGAGACCGATAGTAAA	2324.550671	16.63287201	1.654443887	10.05345188	8.87E-24	3.37E-22	Fungi	Ascomycota	Saccharomycetes	Saccharomycetales	Saccharomycetales_fam_Incertae_sedis	Starmerella	S.bacillaris
AAAGCTCAAATTTGAAATCTGGTACCTTTGGTGCCCGAGTTGTAATTTGGAGAGGGCAACTTTGGGACCGTTCCTTGTCTATGTTCCTTGGAACAGGACGTCATAGAGGGTGAGAATCCCGTGTGGCGAGGAGTGCGGTTCTATGTAAAGTGCCTTCGAAGAGTCGAGTTGTTTGGGAATGCAGCTCTAAGTGGGTGGTAAATTCCATCTAAAGCTAAATATTGGCGAGAGACCGATA	4882.57464	17.70019579	2.073355814	8.536979363	1.38E-17	2.62E-16	Fungi	Ascomycota	Saccharomycetes	Saccharomycetales	Saccharomycetaceae	Saccharomyces	Saccharomyces Genus
AGAGCTCAAATTTGAAAGCTGGCTCCTTCGGGGTCCGCATTGTAATTTGCAGAGGATGCTTCGGGAGCGGTCCCCATCTAAGTGCCCTGGAACGGGACGTCATAGAGGGTGAGAATCCCGTATGGGATGGGGTGTCCGCGCCCGTGTGAAGCTCCTTCGACGAGTCGAGTTGTTTGGGAATGCAGCTCTAAATGGGTGGTAAATTTCATCTAAAGCTAAATATTGGCCGGAGACCGATA	137.9970551	7.572282495	1.417224487	5.343036735	9.14E-08	8.68E-07	Fungi	Ascomycota	Eurotiomycetes	Eurotiales	Aspergillaceae	Penicillium	Penicillium Genus
AAAGCTCAAATTTGAAATCTGGCTCTTTTAGAGTCCGAATTGTAATTTGTAGAAGATGCTTCGGGTGTGGTTCCGGTCTAAGTTCCTTGGAACAGGACGTCATAGAGGGTGAGAATCCCGTATGTGACTGGATACCTATGCTCATGTGAAGCTCTTTCGACGAGTCGAGTTGTTTGGGAATGCAGCTCAAAATGGGAGGTATATTTCTTCTAAAGCTAAATATTGGCCAGAGACCGATA	81.12393119	8.399931479	1.557833375	5.392060288	6.97E-08	8.68E-07	Fungi	Ascomycota	Leotiomycetes	Helotiales	Sclerotiniaceae	Botryotinia	B.ranunculi
AAAGCTCAAATTTGAAATCCCCCGGGAATTGTAATTTGAAGAGATTTGGGTCCGGCCGGCAGGGGTTAAGTCCACTGGAAAGTGGCGCCACAGAGGGTGACAGCCCCGTGAACCCCTTTAACGCCCTCATCCCAGATCTCCAAGAGTCGAGTTGTTTGGGAATGCAGCTCTAAGTGGGTGGTAAATTCCATCTAAAGCTAAATACCGGCGAGAGACCGATA	117.2436062	-8.156825837	1.677163763	-4.863464153	1.15E-06	8.77E-06	Fungi	Ascomycota	Saccharomycetes	Saccharomycetales	Metschnikowiaceae	Metschnikowia	Metschnikowia Genus
AAAGCTCAAATTTGAAATCTGGTACTTTCAGTGCCCGAGTTGTAATTTGTAGAATTTGTCTTTGATTAGGTCCTTGTCTATGTTCCTTGGAACAGGACGTCATAGAGGGTGAGAATCCCGTTTGGCGAGGATACCTTTTCTCTGTAAGACTTTTTCGAAGAGTCGAGTTGTTTGGGAATGCAGCTCAAAGTGGGTGGTAAATTCCATCTAAAGCTAAATATTGGCGAGAGACCGATA	887.3843592	5.027368862	1.105520886	4.547511428	5.43E-06	3.44E-05	Fungi	Ascomycota	Saccharomycetes	Saccharomycetales	Saccharomycetaceae	Hanseniaspora	Hanseniaspora Genus
AAAGCTCAAATTTGAAATCTGGTACTTTCAGTGCCCGAGTTGTAATTTGTAGAATTTGTCTTTGATTAGGTCCTTGTCTATGTTCCTTGGAACAGGACGTCATAGAGGGTGAGAATCCCGTTTGGCGAGGATACCTTTTCTTTGTAAGACTTTTTCGAAGAGTCGAGTTGTTTGGGAATGCAGCTCAAAGTGGGTGGTAAATTCCATCTAAAGCTAAATATTGGCGAGAGACCGATA	163.7071051	7.760775276	2.170784185	3.575102181	0.000350091	0.001900495	Fungi	Ascomycota	Saccharomycetes	Saccharomycetales	Saccharomycetaceae	Hanseniaspora	Hanseniaspora Genus
AAAGCTCAAATTTGAAATCCCCCGGGAATTGTAATTTGAAGAGATTTGGGTCCGGCCGGCAGGGGTTAAGTCCACTGGAAAGTGGCGCCACAGAGGGTGACAGCCCCGTGAACCCCCTCAACGCCCTCATCCCAGATCTCCAAGAGTCGAGTTGTTTGGGAATGCAGCTCTAAGTGGGTGGTAAATTCCATCTAAAGCTAAATACCGGCGAGAGACCGATA	28.71127905	-6.115123016	1.870961518	-3.268438692	0.001081426	0.005058958	Fungi	Ascomycota	Saccharomycetes	Saccharomycetales	Metschnikowiaceae	Metschnikowia	Metschnikowia Genus
AAAGCTCCACTTTGAAAGCGTTTCGACGCGTTGTAGTGCGGTTCAGTCTTTGAGTGACGGATGACTAAGTCCCCTGGAACGGGGTGCCATAGAGGGTGAGAGCCCCGTGAGTTGTCTTTTTAGCTCTTTAAGTCTTTACCAAAGAGTCGAGTTGTTTGGGAATGCAGCTCTAAGTGGGTGGTAAATTCCATCTAAGGCTAAATACCGGCGAGAGACCGATA	8.804480066	8.579048805	2.648415012	3.23931437	0.001198174	0.005058958	Fungi	Ascomycota	Saccharomycetes	Saccharomycetales	Pichiaceae	Saturnispora	Saturnispora Genus
AAAGCTCAAATTTGAAATCTGGCACTTTCAGTGTCCGAGTTGTAATTTGTAGAAGTAGTTTTGGGACTGGTCCTTATCTATGTTTCTTGGAACAGGACGTCATAGAGGGTGAGAACCCCGTATGATGAGGCCCCCAGTCCTTTGTAAAACGCTTTCGAAGAGTCGAGTTGTTTGGGAATGCAGCTCTAAGTGGGTGGTAAATTCCATCTAAAGCTAAATATTGGCGAGAGACCGATA	4.075889699	7.530134745	2.555858303	2.946225437	0.003216779	0.012223759	Fungi	Ascomycota	Saccharomycetes	Saccharomycetales	Saccharomycetaceae	Hanseniaspora	Hanseniaspora Genus
AGAGCTCAAAGTTGGAAACTGTTTGGCTTAGCTAAACCGTATTGTAAACTGTAGAAACATTTTCCTGGCACACCAGATTAATAAGTCCTTTGGAACAAGGCATCATGGAGGGTGAGAATCCCGTCTTTGATCTGAGTAGTTGTCTTTTGTGATATGTTTTCAAAGAGTCAGGTTGTTTGGGAATGCAGCCTAAATTGGGTGGTAAATCTCACCTAAAGCTAAATATTTGCGAGAGACCGATA	12.5392615	7.091258262	2.523869044	2.809677577	0.004959115	0.017131489	Fungi	Mucoromycota	Mucoromycetes	Mucorales	Mucoraceae	Mucor	Mucor Genus
ACAGCTCAAATTTGAAATCTGGCCTCACGGTCCGAGTTGTAATTTGTAGAGGATGATTCTGGCGACGTGCCTTCCGAGTTCCCTGGAACGGGACGCCATAGAGGGTGAGAGCCCCGTCCGGTCGTGCACCTAGCCTCTGTGAATCTCCTTCGACGAGTCGAGTAGTTTGGGAATGCTGCTCTAAATGGGAGGTATACGTCTTCTAAAGCTAAATACCGGCCAGAGACCGATA	7.099343271	8.250383435	2.989505503	2.759781987	0.005783995	0.018315983	Fungi	Ascomycota	Sordariomycetes	Hypocreales	Hypocreaceae	Acremonium	Acremonium Genus
AGAGCTCAGATTTGAAATCGTGTTTCGGCACGAGTTGTAGAGTGTAGGTGGGAGTCTCTGCGGAGCACAGTGTCCAAGTCCCTTGGAACAGGGCGCCTGAGAGGGTGAGAGCCCCGTGGGGTGCTGTGCGAAGCTTTGAGGCCCTGCTGACGAGTCGAGTTGTTTGGGAATGCAGCTCTAAGCGGGTGGTAAATTCCATCTAAGGCTAAATATTGGCGAGAGACCGATA	2.455133418	6.78041347	2.579295845	2.628784706	0.008569059	0.025048019	Fungi	Ascomycota	Saccharomycetes	Saccharomycetales	incertae sedis	Candida	C.californica
AAAGCTCAAATTTGAAATCTGGCACTTTCAGTGTCCGAGTTGTAATTTGTAGAAGTAGTTTTGGGACTGGTCCTTATCTATGTTTCTTGGAACAGGACGTCATAGAGGGTGAGAACCCCGTATGATGAGGCCCCCAGTCCTTTGTAAAACGCTTTCGAAGAGTCGAGTTGTTTGGGAATGCAGCTCTAAGTGGGTGGTAAATTCCATCTAAAGCTAAATATTGGCGAGAGACCGATAGCGAA	4.167005833	7.479689231	2.898008659	2.58097546	0.009852158	0.026741573	Fungi	Ascomycota	Saccharomycetes	Saccharomycetales	Saccharomycetaceae	Hanseniaspora	Hanseniaspora Genus
AAAGCTCAAATTTGAAATCTGGCATCTTTGATGTCCGAGTTGTAATTTGAAGAGGTTACTTTGGAGGCTGGCTCTTGTCTATGTTCCTTGGAACAGGACGTCATGGAGGGTGAGAATCCCGTCTGGCGAGAGTTTCAGTTTTCATGTAAAGTAGCATTCGACGAGTCGAGTTGTTTGGGAATGCAGCTCTAAGTGGGTGGTAAATTCCATCTAAAGCTAAATATTGGCGAGAGACCGATA	4.62581643	7.616553899	2.998722834	2.539932605	0.011087383	0.028088037	Fungi	Ascomycota	Saccharomycetes	Saccharomycetales	Debaryomycetaceae	Debaryomycetaceae Family	Debaryomycetaceae Family
AAAGCTCAAATTTGAAATCTGGCACTTTCAGTGTCCGAGTTGTAATTTGTAGAAGTAGTTTTGGGGCTGGTCCTTGTTTATGTTCCTTGGAACAGGACGTCATAGAGGGTGAGAATCCCGTGTGGCGAGGATCCCAGTCCTTTGTAAAACGCTTTCGAAGAGTCGAGTTGTTTGGGAATGCAGCTCTAAGTGGGTGGTAAATTCCATCTAAAGCTAAATATTGGCGAGAGACCGATAGCGAA	4.368826628	7.537194371	3.000178962	2.512248258	0.011996466	0.028491607	Fungi	Ascomycota	Saccharomycetes	Saccharomycetales	Saccharomycetaceae	Torulaspora	Torulaspora Genus
AGAGCTCAGATTTGAAATCTCACCTAGTGTGCGAGTTGTAAATTGCAGGTTGGAGTCTCGGGTTAGACGTGTGTGCAAGTCCCTTGGAACAGGGTGCCACTGAGGGTGAGAGCCCCGTATCGTGCATGTCGACACCTGTGAGGCCCTTCTGACGAGTCGAGTTGTTTGGGAATGCAGCTCTAAGTGGGTGGTAAATTCCATCTAAAGCTAAATATTGGCGAGAGACCGATA	3.931943965	7.39132662	3.003065622	2.461260442	0.013844982	0.030947607	Fungi	Ascomycota	Saccharomycetes	Saccharomycetales	Pichiaceae	Pichia	P.kluyveri
ATAGCTCAAATTTGAAATCTGGCGTCTTCGACGTCCGAGTTGTAATTTGTAGAGGATGCTTCTGAGTAACCACCGACCTAAGTTCCTTGGAACAGGACGTCATAGAGGGTGAGAATCCCGTATGCGGTCGGAAAGGTGCTCTATACGTAGCTCCTTCGACGAGTCGAGTTGTTTGGGAATGCAGCTCTAAATGGGAGGTAAATTTCTTCTAAAGCTAAATATTGGCCAGAGACCGATA	94.12232469	2.891542785	1.208213098	2.393239066	0.016700356	0.033400711	Fungi	Ascomycota	Dothideomycetes	Capnodiales	Cladosporiaceae	Cladosporium	Cladosporium Genus
ACAGCTCAAATTTGAAATCTGGCTCTTTTAGAGTCCGAGTTGTAATTTGCAGAGGGCGCTTTGGCTTTGGCAGCGGTCCAAGTTCCTTGGAACAGGACGTCACAGAGGGTGAGAATCCCGTACGTGGTCGCTGGCTATTGCCGTGTAAAGCCCCTTCGACGAGTCGAGTTGTTTGGGAATGCAGCTCTAAATGGGAGGTACATTTCTTCTAAAGCTAAATATTGGCCAGAGACCGATAGCGCA	3.419081709	7.198726624	3.007333492	2.393724089	0.01667829	0.033400711	Fungi	Ascomycota	Dothideomycetes	Pleosporales	Pleosporaceae	Alternaria	A.alternata
ATAGCTCAAATTTGAAATCTGGCGTCTTCGACGTCCGAGTTGTAATTTGTAGAGGATGCTTCTGAGTGGCCACCGACCTAAGTTCCTTGGAACAGGACGTCATAGAGGGTGAGAATCCCGTATGCGGTCGGAAAGGCGCTCTATACGTAGCTCCTTCGACGAGTCGAGTTGTTTGGGAATGCAGCTCTAAATGGGAGGTAAATTTCTTCTAAAGCTAAATATTGGCCAGAGACCGATAGCGCA	2.891135269	6.916884443	3.014647814	2.294425376	0.021766077	0.041355546	Fungi	Ascomycota	Dothideomycetes	Capnodiales	Cladosporiaceae	Cladosporiaceae Family	Cladosporiaceae Family
AAAGCTCAAATTTGAAATCTGGCACTTTCAGTGTCCGAGTTGTAATTTGTAGAAGTAGTTTTGGGGCTGGTCCTTGTTTATGTTCCTTGGAACAGGACGTCATAGAGGGTGAGAATCCCGTGTGGCGAGGATCCCAGTCCTTTGTAAAACGCTTTCGAAGAGTCGAGTTGTTTGGGAATGCAGCTCTAAGTGGGTGGTAAATTCCATCTAAAGCTAAATATTGGCGAGAGACCGATA	2.457464978	6.696997965	3.021374462	2.216540203	0.026654528	0.048232002	Fungi	Ascomycota	Saccharomycetes	Saccharomycetales	Saccharomycetaceae	Torulaspora	Torulaspora Genus
