# Supplementary material for: Influence of climatic variation on microbial communities during organic Pinot noir wine production
Source: PLoS One. 2024 Feb 28;19(2):e0296859. doi: 10.1371/journal.pone.0296859 (PMC10901304; doi:10.1371/journal.pone.0296859)
Supplement: S7 Table — (CSV) [file pone.0296859.s013.csv]

	16S Data
	input	filtered	denoisedF	denoisedR	merged	nonchim
18SV1b	3623	3582	3487	3491	3234	3234
18SV2b	3549	3424	3341	3356	3296	3296
18SV3b	3588	3481	3393	3430	3351	3351
18SV4b	4162	4100	4050	4076	3990	3990
18SW1b	4147	4074	3964	3969	3780	3780
18SW2b	3536	3494	3452	3467	3404	3404
18SW3b	2855	2825	2779	2784	2651	2651
18SW4b	3352	3283	3155	3221	3087	3087
21SV1b	3749	3677	3620	3611	3516	3513
21SV2b	2539	2400	2359	2356	2262	2249
21SV3b	2844	2806	2731	2730	2682	2682
21SV4b	3470	3408	3274	3384	3206	3202
21SW1b	3255	3151	3054	3069	3002	3002
21SW2b	2638	2592	2495	2527	2479	2479
21SW3b	2673	2632	2568	2587	2544	2541
21SW4b	3475	3408	3306	3351	3207	3207
	LSU Data
	input	filtered	denoisedF	denoisedR	merged	nonchim
18SV1f	6251	6041	5905	5894	5668	5585
18SV2f	5746	5684	5626	5623	5467	4867
18SV3f	4734	4674	4618	4632	4481	3742
18SV4f	3542	3296	3171	3266	3107	2941
18SW1f	3004	2954	2842	2859	2778	2756
18SW2f	4054	3895	3861	3838	3728	3655
18SW3f	5719	5544	5480	5517	5245	5119
18SW4f	5102	4985	4912	4945	4683	4454
21SV1f	6423	6319	6150	6227	5903	5663
21SV2f	8000	7892	7825	7822	7645	7046
21SV3f	5260	5196	5116	5123	4947	4604
21SV4f	6172	5991	5913	5937	5788	5407
21SW1f	2277	2139	2028	2058	1990	1990
21SW2f	10088	9507	9459	9430	9233	8717
21SW3f	6020	5810	5719	5752	5607	5228
21SW4f	6476	6105	6047	6065	5947	5640
